# Supplementary material for: HER2-Low Status Is Not Accurate in Breast Cancer Core Needle Biopsy Samples: An Analysis of 5610 Consecutive Patients
Source: Cancers (Basel). 2022 Dec 15;14(24):6200. doi: 10.3390/cancers14246200 (PMC9777154; doi:10.3390/cancers14246200)
Supplement: Supplementary file 1 [file cancers-14-06200-s001.zip]

Archive with 1 entries (1 files):
- cancers-2062362-supplementary.pdf
